# Supplementary material for: A Pilot Randomized Trial to Compare Polyuria and Polydipsia during a Short Course of Prednisolone or Methylprednisolone in Dogs with Atopic Dermatitis
Source: Vet Sci. 2022 Sep 9;9(9):490. doi: 10.3390/vetsci9090490 (PMC9506298; doi:10.3390/vetsci9090490)
Supplement: Supplementary file 1 [file vetsci-09-00490-s001.zip]

Archive with 1 entries (1 files):
- vetsci-1896214-supplementary.pdf
